# Supplementary material for: Brazilian Stingless Bee Geopropolis Exhibit Antioxidant Properties and Anticancer Potential Against Hepatocellular Carcinoma Cells
Source: Antioxidants (Basel). 2025 Jan 24;14(2):141. doi: 10.3390/antiox14020141 (PMC11851454; doi:10.3390/antiox14020141)
Supplement: Supplementary file 1 [file antioxidants-14-00141-s001.zip]

Archive with 1 entries (1 files):
- antioxidants-3441446-supplementary.pdf
